# Supplementary material for: A Feature Fusion Predictor for RNA Pseudouridine Sites with Particle Swarm Optimizer Based Feature Selection and Ensemble Learning Approach
Source: Curr Issues Mol Biol. 2021 Nov 1;43(3):1844–58. doi: 10.3390/cimb43030129 (PMC8929013; doi:10.3390/cimb43030129)
Supplement: Supplementary file 1 [file cimb-43-00129-s001.zip]

Archive with 1 entries (1 files):
- cimb-1372780-supplementary.pdf
